# Supplementary material for: A Novel Role of Connective Tissue Growth Factor in the Regulation of the Epithelial Phenotype
Source: Cancers (Basel). 2023 Oct 2;15(19):4834. doi: 10.3390/cancers15194834 (PMC10571845; doi:10.3390/cancers15194834)
Supplement: Supplementary file 1 [file cancers-15-04834-s001.zip]

Archive with 2 entries (2 files):
- Supplementary File S1. Full blots for figures.pdf
- supplementary Table S1.xlsx
